# Supplementary material for: Reconstruction of the sialylation pathway in the ancestor of eukaryotes
Source: Sci Rep. 2018 Feb 13;8:2946. doi: 10.1038/s41598-018-20920-1 (PMC5811610; doi:10.1038/s41598-018-20920-1)
Supplement: Supplementary file 1 — Supplemental Dataset 1, Dataset 3, Dataset 4 and Supplemental Figures [file 41598_2018_20920_MOESM1_ESM.zip]

Archive with 4 entries (4 files):
- Supplemental data 1.pdf
- Supplemental data 3.pdf
- supplemental data 4 AHL.pdf
- Supplementary figures 2018.pdf
