# Supplementary material for: Reconstruction of the sialylation pathway in the ancestor of eukaryotes
Source: Sci Rep. 2018 Feb 13;8:2946. doi: 10.1038/s41598-018-20920-1 (PMC5811610; doi:10.1038/s41598-018-20920-1)
Supplement: Supplementary file 2 — Supplemental dataset 2 [file 41598_2018_20920_MOESM2_ESM.xlsx]

## Sheet: INDEX
Reconstruction of the sialylation pathway in the ancestor of Eukaryota. Supplementary data 2: Supplementary Tables giving the list of sequences used in this study with abbreviation used in the phylogenetic tree and accession number in GenBank names, and Species names and Taxonomy according to the NCBI taxonomy ST (Table S1), NST (Table S2), sialidases (Table S3), CMAS (Table S4), GNE (Table S5) a…	Supplementary data 2: Supplementary Tables giving the list of sequences used in this study with abbreviation used in the phylogenetic tree and accession number in GenBank names, and Species names and Taxonomy according to the NCBI taxonomy ST (Table S1), NST (Table S2), sialidases (Table S3), CMAS (Table S4), GNE (Table S5) and Sialin (Table S6).	Supplementary data 2: Supplementary Tables giving the list of sequences used in this study with abbreviation used in the phylogenetic tree and accession number in GenBank names, and Species names and Taxonomy according to the NCBI taxonomy ST (Table S1), NST (Table S2), sialidases (Table S3), CMAS (Table S4), GNE (Table S5) and Sialin (Table S6).

## Sheet: Sialyltransferase (ST) genes
Supplemental Table S1: List of the 185 ST-related sequences used in this study with abbreviation used in phylogenetic trees and accession number in GenBank, and species name and Taxonomy according to the NCBI taxonomy
Abbreviation	Species name	Accession number	Rm	Taxonomy NCBI (Super-Kingdom: group)	GROUP
Aaeg_ST6GAL_02407	Aedes aegypti	XM_001649540		Eukaryota: Opisthokonta / Metazoa	Group1
Acar_ST3Gal4	Anolis carolinensis	XP_003225763		Eukaryota: Opisthokonta / Metazoa	Group2
Acar_ST6Gal1	Anolis carolinensis	FN996976		Eukaryota: Opisthokonta / Metazoa	Group1
Acropora	Acropora digitifera	BACK02001009.1		Eukaryota: Opisthokonta / Metazoa	Group1
Afor_ST6GNc_02265	Asteria forbesi	GAUS01014315		Eukaryota: Opisthokonta / Metazoa	Group2
Agrobact arsenij	Agrobacterium arsenijevicii	WP_045019030.1		Bacteria: Alphaproteobacteria
Ajap_ST6GNc_02264	Anneissia japonica	GAZO01023472		Eukaryota: Opisthokonta / Metazoa	Group2
Alteromonas	Alteromonas stellipolaris	WP_063457849.1		Bacteria: Gammaproteobacteria
Apis_ST6GAL_02408	Acyrthosiphon pisum	XM_008183946		Eukaryota: Opisthokonta / Metazoa	Group1
Athal_AAF99778	Arabidopsis thaliana	AAF99778	STV3, Sia1, Q8VZJ0	Eukaryota: Archaeplastida / Viridiplantae	Group1
Athal_NP172305	Arabidopsis thaliana	NP172305	STV1	Eukaryota: Archaeplastida / Viridiplantae	Group2
Athal_NP974404	Arabidopsis thaliana	NP974404	STV2, Sia2, Q9M301	Eukaryota: Archaeplastida / Viridiplantae	Group1
Aureococ	Aureococcus anophagefferens	ACJI01000285.1		Eukaryota: SAR / Stramenopiles	Group1
Azospirillum sp	Azospirillum sp.	CDB53118.1		Bacteria: Alphaproteobacteria
Bathy01g00040	Bathycoccus prasinos	XM_007515460		Eukaryota: Archaeplastida / Prasinophyta	Group1
Bathy01g02080	Bathycoccus prasinos	XM_007515048		Eukaryota: Archaeplastida / Prasinophyta	Group1
Bathy01g05530	Bathycoccus prasinos	XM_007515039		Eukaryota: Archaeplastida / Prasinophyta	Group1
Bathy02g00330	Bathycoccus prasinos	XM_007514619		Eukaryota: Archaeplastida / Prasinophyta	Group1
Bathy02g01080	Bathycoccus prasinos	XM_007514988		Eukaryota: Archaeplastida / Prasinophyta	Group1
Bathy05g05030	Bathycoccus prasinos	XM_007513221		Eukaryota: Archaeplastida / Prasinophyta	Group1
Bathy08g02300	Bathycoccus prasinos	XM_007511679		Eukaryota: Archaeplastida / Prasinophyta	Group1
Bathy14g00960	Bathycoccus prasinos	XM_007509978		Eukaryota: Archaeplastida / Prasinophyta	Group1
Bathy12g00960	Bathycoccus prasinos	XM_007509978		Eukaryota: Archaeplastida / Prasinophyta	Group1
Bathy16g00850	Bathycoccus prasinos	XM_007508444		Eukaryota: Archaeplastida / Prasinophyta	Group1
Bathy14g02010	Bathycoccus prasinos	XM_007509187		Eukaryota: Archaeplastida / Prasinophyta	Group1
Bathy16g02160	Bathycoccus prasinos	XM_007508619		Eukaryota: Archaeplastida / Prasinophyta	Group1
Bathy02g00010	Bathycoccus prasinos	XP_007514485		Eukaryota: Archaeplastida / Prasinophyta	Group1
Bflo_ST3Gal_00041	Branchiostoma floridae	XM_002601289	ST3Gal3	Eukaryota: Opisthokonta / Metazoa	Group2
Bflo_ST3Gal_00792	Branchiostoma floridae	XM_002606112	ST3Gal4	Eukaryota: Opisthokonta / Metazoa	Group2
Bflo_ST3Gal_00823	Branchiostoma floridae	XM_002601289	ST3Gal3	Eukaryota: Opisthokonta / Metazoa	Group2
Bflo_ST3Gal_00835	Branchiostoma floridae	XM_002604587	ST3Gal1/2	Eukaryota: Opisthokonta / Metazoa	Group2
Bflo_ST3Gal_00837	Branchiostoma floridae	XM_002604587	ST3Gal1/2	Eukaryota: Opisthokonta / Metazoa	Group2
Bflo_ST6Gal_02426	Branchiostoma floridae	FN996987	ST6Gal	Eukaryota: Opisthokonta / Metazoa	Group1
Bflo_ST6GNc_02259-A	Branchiostoma floridae	XM_002612534	ST6GalNAc1/2	Eukaryota: Opisthokonta / Metazoa	Group2
Bflo_ST6GNc_02262-B	Branchiostoma floridae	XM_002605099	ST6GalNAc1/2	Eukaryota: Opisthokonta / Metazoa	Group2
Bmor_ST6GAL_02414	Bombyx mori	XM004928688	ST6Gal	Eukaryota: Opisthokonta / Metazoa	Group1
candidatus	Candidatus methanomethylophilus alvus	WP_048097724		Archeae: Euryarchaeota
Chlorokyb-8010	Chlorokybus atmophyticus	HO408010.1		Eukaryota: Archaeplastida / Streptophyta	Group1
Chlorokyb-27068	Chlorokybus atmophyticus	HO427068.1		Eukaryota: Archaeplastida / Streptophyta	Group1
Chlorokyb-9580	Chlorokybus atmophyticus	HO429580.1+HO409063.1		Eukaryota: Archaeplastida / Streptophyta	Group1
Chlorokyb-10426	Chlorokybus atmophyticus	HO410426.1		Eukaryota: Archaeplastida / Streptophyta	Group1
Chlorokyb-4572	Chlorokybus atmophyticus	HO424572.1		Eukaryota: Archaeplastida / Streptophyta	Group1
Chlorokyb-30380	Chlorokybus atmophyticus	HO430380.1		Eukaryota: Archaeplastida / Streptophyta	Group1
Chromera	Chromera velia	ARZB01068500.1		Eukaryota: SAR / Alveolata	Group1
Chromu_2511	Chrysochromulina sp.	JWZX01002511.1		Eukaryota: Hacrobia / Haptophyta	Group1
Chromu_2559	Chrysochromulina sp.	JWZX01002559.1		Eukaryota: Hacrobia / Haptophyta	Group1
Cint_ST3Gal_00828	Ciona intestinalis	AJ703817	ST3Gal1/2	Eukaryota: Opisthokonta / Metazoa	Group2
Cliv_ST6GAL1	Columba livia	XM_005505043		Eukaryota: Opisthokonta / Metazoa	Group1
Cmil_ST6Gal2	Callorhinchus milii	FN996985		Eukaryota: Opisthokonta / Metazoa	Group1
Csav_ST3Gal_00830	Ciona savignyi	AJ626814	ST3Gal1/2	Eukaryota: Opisthokonta / Metazoa	Group2
dre_ST8s1	Danio rerio	AJ715535		Eukaryota: Opisthokonta / Metazoa	Group2
dre_ST8s2	Danio rerio	AY055462		Eukaryota: Opisthokonta / Metazoa	Group2
dre_ST8s3	Danio rerio	AJ715543		Eukaryota: Opisthokonta / Metazoa	Group2
Dre_ST8s4	Danio rerio	AJ715545		Eukaryota: Opisthokonta / Metazoa	Group2
dre_ST8s5	Danio rerio	AJ715546		Eukaryota: Opisthokonta / Metazoa	Group2
Dre_ST8s6	Danio rerio	AJ715551		Eukaryota: Opisthokonta / Metazoa	Group2
Drer_ST3Gal4	Danio rerio	AJ744809		Eukaryota: Opisthokonta / Metazoa	Group2
Drer_ST3Gal5	Danio rerio	AJ619960		Eukaryota: Opisthokonta / Metazoa	Group2
Drer_ST3Gal7	Danio rerio	AJ783742		Eukaryota: Opisthokonta / Metazoa	Group2
Drer_ST3gal8	Danio rerio	AJ783740		Eukaryota: Opisthokonta / Metazoa	Group2
Drer_ST6Gal2	Danio rerio	AJ627627		Eukaryota: Opisthokonta / Metazoa	Group1
Drer_ST6GNc1-A	Danio rerio	AM287259		Eukaryota: Opisthokonta / Metazoa	Group2
Drer_ST6GNc2-A	Danio rerio	AJ634459		Eukaryota: Opisthokonta / Metazoa	Group2
Drer_ST6GNc3	Danio rerio	AJ620947		Eukaryota: Opisthokonta / Metazoa	Group1
Drer_ST6GNc4	Danio rerio	AJ868430		Eukaryota: Opisthokonta / Metazoa	Group1
Drer_ST6GNc5-A	Danio rerio	AJ646874		Eukaryota: Opisthokonta / Metazoa	Group1
Drer_ST6GNc6	Danio rerio	AJ646883		Eukaryota: Opisthokonta / Metazoa	Group1
Dsim_ST6GAL_02400	Drosophila simulans	XM_002082983		Eukaryota: Opisthokonta / Metazoa	Group1
Emihu1_102768	Emiliania huxleyi	XM_005769180		Eukaryota: Hacrobia / Haptophyta	Group1
Emihu1_106270	Emiliania huxleyi	XM_005760274		Eukaryota: Hacrobia / Haptophyta	Group2
Emihu1_210127	Emiliania huxleyi	XM_005769798		Eukaryota: Hacrobia / Haptophyta	Group1
Emihu1_229870	Emiliania huxleyi	XM_005785690		Eukaryota: Hacrobia / Haptophyta	Group1
Emihu1_245446	Emiliania huxleyi	XM_005768257		Eukaryota: Hacrobia / Haptophyta	Group1
Emihu1_456754	Emiliania huxleyi	XM_005782021		Eukaryota: Hacrobia / Haptophyta	Group1
Emihu1_461764	Emiliania huxleyi	XM_005761873		Eukaryota: Hacrobia / Haptophyta	Group1
Emihu1_98204	Emiliania huxleyi	XM_005789169		Eukaryota: Hacrobia / Haptophyta	Group1
Emihul_30350	Emiliania huxleyi	XM_005782722		Eukaryota: Hacrobia / Haptophyta	Group1
Emihul_36797	Emiliania huxleyi	XM_005789169		Eukaryota: Hacrobia / Haptophyta	Group1
Ensifer	Ensifer sp.	WP_060530088.1		Bacteria: Alphaproteobacteria
Ggal_ST3Gal8	Gallus gallus	XM_417321		Eukaryota: Opisthokonta / Metazoa	Group2
Ggal_ST3Gal9	Gallus gallus	XM_004945803		Eukaryota: Opisthokonta / Metazoa	Group2
Guillar133129	Guillardia tetha	XM_005840332		Eukaryota: Hacrobia / Cryptophyceae	Group1
Guillar145289	Guillardia tetha	XM_005823968		Eukaryota: Hacrobia / Cryptophyceae	Group1
Helicobacter pullorum	Helicobacter pullorum	WP_065828808.1		Bacteria: Epsilonproteobacteria
Hpul_ST3Gal_00793	Hemicentrotus pulcherrimus	AB568121	ST3Gal3/3-r/5/7	Eukaryota: Opisthokonta / Metazoa	Group2
Hsa_ST8s1	Homo sapiens	D26360		Eukaryota: Opisthokonta / Metazoa	Group2
Hsa_ST8s2	Homo sapiens	7U33551		Eukaryota: Opisthokonta / Metazoa	Group2
Hsa_ST8s3	Homo sapiens	AF004668		Eukaryota: Opisthokonta / Metazoa	Group2
Hsa_ST8s4	Homo sapiens	L41680		Eukaryota: Opisthokonta / Metazoa	Group2
Hsa_ST8s5	Homo sapiens	U91641		Eukaryota: Opisthokonta / Metazoa	Group2
Hsa_ST8s6	Homo sapiens	AJ621583		Eukaryota: Opisthokonta / Metazoa	Group2
Hsap_ST3gal1	Homo sapiens	L29555		Eukaryota: Opisthokonta / Metazoa	Group2
Hsap_ST3gal2	Homo sapiens	X96667		Eukaryota: Opisthokonta / Metazoa	Group2
Hsap_ST3Gal3	Homo sapiens	L23768		Eukaryota: Opisthokonta / Metazoa	Group2
Hsap_ST3Gal4	Homo sapiens	L23767		Eukaryota: Opisthokonta / Metazoa	Group2
Hsap_ST3Gal5	Homo sapiens	AB018356		Eukaryota: Opisthokonta / Metazoa	Group2
Hsap_ST3Gal6	Homo sapiens	AF119391		Eukaryota: Opisthokonta / Metazoa	Group2
Hsap_ST6Gal1	Homo sapiens	X17247		Eukaryota: Opisthokonta / Metazoa	Group1
Hsap_ST6Gal2	Homo sapiens	AB059555		Eukaryota: Opisthokonta / Metazoa	Group1
Hsap_ST6GNc1	Homo sapiens	Y11339		Eukaryota: Opisthokonta / Metazoa	Group2
Hsap_ST6GNc2	Homo sapiens	AJ251053		Eukaryota: Opisthokonta / Metazoa	Group2
Hsap_ST6GNc3	Homo sapiens	AJ507291		Eukaryota: Opisthokonta / Metazoa	Group1
Hsap_ST6GNc4	Homo sapiens	AJ271734		Eukaryota: Opisthokonta / Metazoa	Group1
Hsap_ST6GNc5	Homo sapiens	AJ507292		Eukaryota: Opisthokonta / Metazoa	Group1
Hsap_ST6GNc6	Homo sapiens	AJ507293		Eukaryota: Opisthokonta / Metazoa	Group1
Idiomarina	Idiomarinaceae bacterium	WP_072156003.1		Bacteria: Gammaproteobacteria
Isca_ST6Gal_02411	Ixodes scapularis	HM480299	ST6Gal1/2	Eukaryota: Opisthokonta / Metazoa	Group1
Lcha_ST3Gal2	Latimeria chalumnae	HG531979		Eukaryota: Opisthokonta / Metazoa	Group2
Lcha_ST3Gal3	Latimeria chalumnae	HG531994		Eukaryota: Opisthokonta / Metazoa	Group2
Lcha_ST3Gal6	Latimeria chalumnae	HG531997		Eukaryota: Opisthokonta / Metazoa	Group2
Lcha_ST3Gal7	Latimeria chalumnae	XM_005997939		Eukaryota: Opisthokonta / Metazoa	Group2
Lcha_ST3Gal8	Latimeria chalumnae	HG531974		Eukaryota: Opisthokonta / Metazoa	Group2
Lcha_ST6GNc2	Latimeria chalumnae	XM_005988069		Eukaryota: Opisthokonta / Metazoa	Group2
Leucothrix	Leucothrix mucor	WP_022950576.1		Bacteria: Alphaproteobacteria
Loktanella	Loktanella pyoseonensis	SDE00283.1		Bacteria: Alphaproteobacteria
Lpol_ST6GAL_02415	Limulus polyphemus	XM013925513		Eukaryota: Opisthokonta / Metazoa	Group1
Lvarvar_ST6GNc_02261	Lytechinus variegatus variegatus	AGCV01421022		Eukaryota: Opisthokonta / Metazoa	Group2
Marchan_1521	Marchantia polymorpha	LVLJ01001521.1		Eukaryota: Archaeplastida / Streptophyta	Group2
Marchan_33168	Marchantia polymorpha	OAE33168.1		Eukaryota: Archaeplastida / Streptophyta	Group2
Marchan_2053	Marchantia polymorpha	LVLJ01002053.1		Eukaryota: Archaeplastida / Streptophyta	Group2
Mdom_ST3Gal4	Monodelphis domestica	XP_001372391		Eukaryota: Opisthokonta / Metazoa	Group2
Methylobacterium sals	Methylobacterium salsuginis	SFL38735.1		Bacteria: Alphaproteobacteria
Mgla_ST6GNc_02268	Marthasterias glacialis	GAVI01099775		Eukaryota: Opisthokonta / Metazoa	Group2
Mmus_ST6GNc3	Mus musculus	Y11342		Eukaryota: Opisthokonta / Metazoa	Group1
Nematostella	Nematostella vectensis	ABAV01010297.1		Eukaryota: Opisthokonta / Metazoa	Group1
Ocar_ST3Gal_00829	Oscarella carmela	HG532004		Eukaryota: Opisthokonta / Metazoa	Group2
Ocar_41732	Oscarella carmela	m41732	ST6Gal	Eukaryota: Opisthokonta / Metazoa	Group1
Ocar_m18701	Oscarella carmela	m18701	ST6Gal	Eukaryota: Opisthokonta / Metazoa	Group1
Ocar_m126566	Oscarella carmela	m126566	ST6Gal	Eukaryota: Opisthokonta / Metazoa	Group1
Ocar_m311493	Oscarella carmela	m311493	ST6GalNAc3456	Eukaryota: Opisthokonta / Metazoa	Group1
Ocar_m10828	Oscarella carmela	m10828	ST3Gal	Eukaryota: Opisthokonta / Metazoa	Group2
Ocar_m63885	Oscarella carmela	m63885	ST6GalNAc3456	Eukaryota: Opisthokonta / Metazoa	Group1
Ocar_m10101	Oscarella carmela	m10101	ST6GalNAc3456	Eukaryota: Opisthokonta / Metazoa	Group1
Ocar_m178569	Oscarella carmela	m178569	ST6GalNAc12	Eukaryota: Opisthokonta / Metazoa	Group1
Ocar_m43735	Oscarella carmela	m43735		Eukaryota: Opisthokonta / Metazoa	Group2
Oceanibulbus	Oceanibulbus sp.	WP_067938482.1		Bacteria: Alphaproteobacteria
Olat_ST3Gal1	Oryzias latipes	AJ871407		Eukaryota: Opisthokonta / Metazoa	Group2
Orbicella	Orbicella faveolata	MPSW01000378.1		Eukaryota: Opisthokonta / Metazoa	Group1
Oryza_AM048825	Oryza sativa	AM048825		Eukaryota: Archaeplastida / Viridiplantae	Group2
Oryza_Q6ZH45	Oryza sativa	Q6ZH45		Eukaryota: Archaeplastida / Viridiplantae	Group1
Paracoccus	Paracoccus sp.	WP_010391983.1		Bacteria: Alphaproteobacteria
Paracoccus isoporae	Paracoccus isoporae	SDD32323.1		Bacteria: Alphaproteobacteria
Phumcor_ST6GAL_02412	Pediculus humanus corporis	XM_002432521		Eukaryota: Opisthokonta / Metazoa	Group1
Physco_12207	Physcomitrella patens	ABEU01012207.1		Eukaryota: Archaeplastida / Streptophyta	Group2
Physco_5121	Physcomitrella patens	ABEU01005121.1		Eukaryota: Archaeplastida / Streptophyta	Group2
Physco_4887	Physcomitrella patens	ABEU01014887.1		Eukaryota: Archaeplastida / Streptophyta	Group1
Physco_10699	Physcomitrella patens	ABEU01010699.1		Eukaryota: Archaeplastida / Streptophyta	Group1
Pmar_ST6GAL_02423	Petromyzon marinus	FN996989		Eukaryota: Opisthokonta / Metazoa	Group1
Prorocentrum minimum	Prorocentrum minimum	JXLM01000929.1		Eukaryota: SAR / Alveolata
Pseudovibrio	Pseudovibrio sp. Ad13	WP_063320029.1		Bacteria: Alphaproteobacteria
Rhizobium sp. AC44	Rhizobium sp. AC44	WP_065692497.1		Bacteria: Alphaproteobacteria
Roseomonas	Roseomonas sp.	WP_076957376.1		Bacteria: Alphaproteobacteria
Salinisphaera	Salinisphaera hydrothermalis	KEZ77345.1		Bacteria: Gammaproteobacteria
Sellagin	Sellaginella moellendorffii	XM_002962097		Eukaryota: Archaeplastida / Streptophyta	Group1
Sinorhizobium fredii	Sinorhizobium fredii	WP_037392877.1		Bacteria: Alphaproteobacteria
Skow_ST3Gal_00795	Saccoglossus kowalskii	XM_006816002	ST3Gal	Eukaryota: Opisthokonta / Metazoa	Group2
Skow_ST3Gal_00796	Saccoglossus kowalskii	XM_006816003	ST3Gal	Eukaryota: Opisthokonta / Metazoa	Group2
Skow_ST3Gal_00797	Saccoglossus kowalskii	XM_006822241	ST3Gal	Eukaryota: Opisthokonta / Metazoa	Group2
Skow_ST3Gal_00834	Saccoglossus kowalskii	XM_002741450		Eukaryota: Opisthokonta / Metazoa	Group2
Skow_ST6GAL_02427	Saccoglossus kowalskii	XM_006817657		Eukaryota: Opisthokonta / Metazoa	Group1
Skow_ST6GAL_02428	Saccoglossus kowalskii	KT876076		Eukaryota: Opisthokonta / Metazoa	Group1
Skow_ST6GAL_02429	Saccoglossus kowalskii	XM_006813928		Eukaryota: Opisthokonta / Metazoa	Group1
Skow_ST6GAL_02430	Saccoglossus kowalskii	XM_006818876		Eukaryota: Opisthokonta / Metazoa	Group1
Skow_ST6GNc_02258	Saccoglossus kowalskii	NW_003130358		Eukaryota: Opisthokonta / Metazoa	Group2
Skow_ST6GNc_02269-B	Saccoglossus kowalskii	XM_006824925		Eukaryota: Opisthokonta / Metazoa	Group2
Sphingobium czech	Sphingobium czechense	WP_004207941.1		Bacteria: Alphaproteobacteria
Sphingobium	Sphingobium	WP_004207941		Bacteria: Alphaproteobacteria
Spur_ST3Gal_00042	Strongylocentrotus purpuratus	XM_003730192		Eukaryota: Opisthokonta / Metazoa	Group2
Spur_ST3Gal_00990	Strongylocentrotus purpuratus	AM420340		Eukaryota: Opisthokonta / Metazoa	Group2
Spur_ST3Gal_00992	Strongylocentrotus purpuratus	XM_001184759		Eukaryota: Opisthokonta / Metazoa	Group2
Spur_ST3Gal_00993	Strongylocentrotus purpuratus	XM_776047		Eukaryota: Opisthokonta / Metazoa	Group2
Spur_ST6GNc_02260	Strongylocentrotus purpuratus	XM_011673393		Eukaryota: Opisthokonta / Metazoa	Group2
Stram_1410	Stramenopiles sp.	FQSF01001410.1		Eukaryota: SAR / Stramenopile	Group1
Stram_2792	Stramenopiles sp.	FQSG01002792.1		Eukaryota: SAR / Stramenopile	Group1
Stram_5962	Stramenopiles sp.	FQSF01005962.1		Eukaryota: SAR / Stramenopile	Group1
Tcas_ST6GAL_02413	Tribolium castaneum	XM_963657		Eukaryota: Opisthokonta / Metazoa	Group1
Tgut_ST6Gal1	Taenopygia guttata	FN996980		Eukaryota: Opisthokonta / Metazoa	Group1
Thalassobius mediterr	Thalassobius mediterraneus	WP_058245167.1		Bacteria: Alphaproteobacteria
Thioclava sp	Thioclava sp.	WP_078572004.1		Bacteria: Alphaproteobacteria
Trub_ST6GNc5	Takifugu rubripes	AJ646873		Eukaryota: Opisthokonta / Metazoa	Group1
A6YD31Lic3B	Haemophilus influenzae	A6YD31	GT42	Bacteria: Gammaproteobacteria
Q7BP25CAMPJU	Campylobacter jejuni	Q7BP25	GT42	Bacteria: Epsilonproteobacteria
D2KQO2CAMJU	Campylobacter jejuni	D2KQO2	GT42	Bacteria: Epsilonproteobacteria
Q9CLP3Pasteurm	Pasteurella multocida	Q9CLP3	GT42	Bacteria: Gammaproteobacteria
Q17WF9ST38He	Helicobacter acinonychis	Q17WF9	GT42	Bacteria: Epsilonproteobacteria

## Sheet: NST (SLC35A1 )genes
Supplemntal Table S2: List of the NST (SLC35A)-related sequences used in this study with abbreviation used in phylogenetic trees and accession number in GenBank, and species name and Taxonomy according to the NCBI taxonomy
Abbreviation	Species name	Access number	Rm	Taxonomy NCBI (Super-Kingdom: group)
Acinetobacter	Acinetobacter sp. NCu2D-2	WP_081408536	EamA family transporter O-acetyl-serine/cysteine export gene	Bacteria: Gammaproteobacteria
Acropora1	Acropora digitifera	XP_015764247	UDP-Gal	Eukaryota: Opisthokonta / Metazoa
Acropora2	Acropora digitata	assem_15762		Eukaryota: Opisthokonta / Metazoa
Acropora3	Acropora digitata	assem_7374		Eukaryota: Opisthokonta / Metazoa
Acropora4	Acropora digitata	assem_3553		Eukaryota: Opisthokonta / Metazoa
Albugo	Albugo laibachii Nc14	CCA25241	UDP-Gal	Eukaryota: Opisthokonta / Fungi
Amphimedon1	Amphimedon queenslandica	XP_019849718	UDP-Gal	Eukaryota: Opisthokonta / Metazoa
Amphimedon2	Amphimedon queenslandica	XP_003383398	UDP-GlcNAc	Eukaryota: Opisthokonta / Metazoa
Anthurium	Anthurium amnicola	JAT49509	UDP-Gal	Eukaryota: Archaeplastida / Viridiplantae
Apis_UDPGalt	Apis florea	XP_012350252	UDP-Gal	Eukaryota: Opisthokonta / Metazoa
Aureococcus	Aureococcus anophagefferens	XP_009040768		Eukaryota: SAR / Stramenopiles
Bathy_ct342	Bathycoccus prasinos	FQSR01000342		Eukaryota: Archaeplastida / Prasinophyta
Bathycoccus1	Bathycoccus prasinos	XP_007515605		Eukaryota: Archaeplastida / Prasinophyta
Bathycoccus2	Bathycoccus prasinos	XP_007511207	CMP-NeuAc	Eukaryota: Archaeplastida / Prasinophyta
Bathycoccus3	Bathycoccus prasinos	XP_007511683		Eukaryota: Archaeplastida / Prasinophyta
Bathycoccus4	Bathycoccus prasinos	XP_007509185		Eukaryota: Archaeplastida / Prasinophyta
Bflori1	Branchiostoma floridae	XP_002607200	EamA-like transporter family	Eukaryota: Opisthokonta / Metazoa
Bflorid2	Branchiostoma floridae	XP_002594507	UDP-Gal	Eukaryota: Opisthokonta / Metazoa
Bodo saltans	Bodo saltans	CYKH01001645		Eukaryota: Excavata
Brachypodium	Brachypodium distachyon	XP_003562852	CMP-NeuAc	Eukaryota: Archaeplastida / Viridiplantae
Caenorh_elegans	Caenorhabditis elegans	NP_493723		Eukaryota: Opisthokonta / Metazoa
Caenorh_remanei	Caenorhabditis remanei	XP_003094322		Eukaryota: Opisthokonta / Metazoa
Capronia	Capronia coronata	XP_007724679		Eukaryota: Opisthokonta / Fungi
Ceratitis_UDPNAcT	Ceratitis capitata	XP_012160926	UDP-GlcNAc	Eukaryota: Opisthokonta / Metazoa
Chrysochromulina1	Chrysochromulina sp. CCMP291	KOO26117	UDP-Gal	Eukaryota: Hacrobia / Haptophyta
Chrysochromulina2	Chrysochromulina sp. CCMP291	KOO28939		Eukaryota: Hacrobia / Haptophyta
Clunio_UDPGlut	Clunio marinus	CRL04548		Eukaryota: Opisthokonta / Metazoa
Desulfovibrio	Desulfovibrio gigas	WP_051286295	Eam famlily transporter	Bacteria: Deltaproteobacteria
Diplonema	Diplonema papillatum	LMZG01001553		Eukaryota: Excavata
Diplonema_LMZG01004873	Diplonema papillatum	LMZG01004873		Eukaryota: Excavata
Drosophila	Drosophila elegans	XP_017130017		Eukaryota: Opisthokonta / Metazoa
Eleaeis	Elaeis guineensis	XP_019704318	CMP-NeuAc	Eukaryota: Archaeplastida / Viridiplantae
Emil_sc187	Emiliania huxleyi CCMP1516	AHAL01005084		Eukaryota: Hacrobia / Haptophyta
Emilh_sc1	Emiliania huxleyi CCMP1516	AHAL01000098		Eukaryota: Hacrobia / Haptophyta
Emiliania2	Emiliania huxleyi CCMP1516	XP_005789116		Eukaryota: Hacrobia / Haptophyta
Emliania1	Emiliania huxleyi CCMP1516	XP_005764129		Eukaryota: Hacrobia / Haptophyta
Entoamoeba	Entamoeba nuttalli P19	XP_008858508	UDP-GlcNAc	Eukaryota: Amoebozoa
Exaiptasia	Exaiptasia pallida	KXJ18975	UDP-GlcNAc	Eukaryota: Opisthokonta / Fungi
Exophiala	Exophiala xenobiotica	XP_013311993	PV05_10130 UDP-GlcNAc	Eukaryota: Opisthokonta / Fungi
Guil_sc140	Guillardia tetha	AEIE01003497		Eukaryota: Hacrobia / Cryptophyceae
Guillardia	Guillardia theta CCMP2712	XP_005839607		Eukaryota: Hacrobia / Cryptophyceae
Human_35A4	Homo sapiens	Q96G79	SLC35A4	Eukaryota: Opisthokonta / Metazoa
Human_35A5	Homo sapiens	AAQ89353	SLC35A5	Eukaryota: Opisthokonta / Metazoa
Human_CMPSAt	Homo sapiens	NM_006416	SLC35A1 CMP-NeuAc	Eukaryota: Opisthokonta / Metazoa
Human_UDPgalt	Homo sapiens	P78381	SLC35A2 -al	Eukaryota: Opisthokonta / Metazoa
Human_UDPNAct	Homo sapiens	Q9Y2D2	SLC35A3	Eukaryota: Opisthokonta / Metazoa
Hydra	Hydra magnipapillata	XP_002159120		Eukaryota: Opisthokonta / Metazoa
Hydra1	Hydra vulgaris	ACZU01024371		Eukaryota: Opisthokonta / Metazoa
Monosiga	Monosiga brevicollis MX1	XP_001749336		Eukaryota: Opisthokonta / Choanoflagellata
Nannochloropsis	Nannochloropsis gaditana	XP_005853624	UDP-GlcNAc	Eukaryota: SAR / Stramenopiles
Nematos_sc43	Nematostella vectensis	ABAV01006974		Eukaryota: Opisthokonta / Metazoa
Nematostella	Nematostella vectensis	XP_001626974		Eukaryota: Opisthokonta / Metazoa
Oryza	Oryza sativa Japonica Group	XP_015645198	CMP-NeuAc	Eukaryota: Archaeplastida / Viridiplantae
Phaeodactylum	Phaeodactylum tricornutum CCAP 1055/1	XP_002179931		Eukaryota: SAR / Stramenopiles
Phaeomarinobacter	Candidatus Phaeomarinobacter ectocarpi	WP_081826331	EamA/RhaT family transporter	Bacteria: Alphaproteobacteria
Pontibacillus	Pontibacillus marinus	WP_027446152	EamA family transporter	Bacteria: Firmicutes
Reticulomyxa	Reticulomyxa filosa	ETO13082	UDP-GlcNAc	Eukaryota: SAR / Rhizaria
Salpingoeca	Salpingoeca rosetta	XP_004990357		Eukaryota: Opisthokonta / Choanomonada
SLC35A1_Callorhinchus	Callorhinchus milii	XP_007903258	SLC35A1 CMP-NeuAc	Eukaryota: Opisthokonta / Metazoa
SLC35A1_Danio	Danio rerio	NP_001122283	SLC35A1 CMP-NeuAc	Eukaryota: Opisthokonta / Metazoa
Sugiyamaella	Sugiyamaella lignohabitans	XP_018735171	UDP-Gal	Eukaryota: Opisthokonta / Fungi
Sycon1	Sycon ciliatum	scgid3055	UDP-Gal	Eukaryota: Opisthokonta / Metazoa
Sycon2	Sycon ciliatum	scgid22258	UDP-GlcNAc	Eukaryota: Opisthokonta / Metazoa
Sycon3	Sycon ciliatum	scgid31310	CMP-NeuAc	Eukaryota: Opisthokonta / Metazoa
Tribolium	Tribolium castaneum	P_973292	CMP-NeuAc	Eukaryota: Opisthokonta / Metazoa
Trypanos_grayi	Trypanosoma grayi	JMRU01000019		Eukaryota: Excavata
Tuber	Tuber melanosporum Mel28	XP_002837333		Eukaryota: Opisthokonta / Fungi
Vitis	Vitis vinifera	AFN67104	CMP-NeuAc	Eukaryota: Archaeplastida / Viridiplantae
Zea	Zea mays	ONM58952	CMP-NeuAc	Eukaryota: Archaeplastida / Viridiplantae

## Sheet: Sialidases (Neu) genes
Supplemental Table S3: List of the sialidase (Neu)-related sequences used in this study with abbreviation used in phylogenetic trees and accession number in GenBank, and species name and Taxonomy according to the NCBI taxonomy
Abbreviation	Species name	Access number	Rm	Taxonomy NCBI (Super-Kingdom: group)
Saccoglossus1	Saccoglossus kowalevskii	XP_006821458		Eukaryota: Opisthokonta / Metazoa
Saccoglossus2	Saccoglossus kowalevskii	NP_001277018		Eukaryota: Opisthokonta / Metazoa
Saccoglossus3	Saccoglossus kowalevskii	NP_001277015		Eukaryota: Opisthokonta / Metazoa
Saccoglossus4	Saccoglossus kowalevskii	NP_001277016		Eukaryota: Opisthokonta / Metazoa
Saccoglossus5	Saccoglossus kowalevskii	XP_002742125		Eukaryota: Opisthokonta / Metazoa
Saccoglossus6	Saccoglossus kowalevskii	XP_006817133		Eukaryota: Opisthokonta / Metazoa
NEU1_HSA	Homo sapiens	NP_000425		Eukaryota: Opisthokonta / Metazoa
NEU2_HSA	Homo sapiens	NP_005374		Eukaryota: Opisthokonta / Metazoa
NEU3_HSA	Homo sapiens	AAI36398		Eukaryota: Opisthokonta / Metazoa
NEU4_HSA	Homo sapiens	NP_001161074		Eukaryota: Opisthokonta / Metazoa
Emiliania	Emiliania huxleyi	XP_005763320		Eukaryota: Hacrobia / Haptophyta
Sporothrix	Sporothrix brasiliensis	KIH89835		Eukaryota: Opisthokonta / Fungi
Pseudogymnoascus	Pseudogymnoascus sp.	KFY06985		Eukaryota: Opisthokonta / Fungi
Bodo	Bodo saltans	CUM57966		Eukaryota: Euglenozoa / Kinetoplastida
Chrysochromulina4	Chrysochromulina sp. J	KOO27867		Eukaryota: Hacrobia / Haptophyta
Chrysochromulina3	Chrysochromulina sp. J	KOO22942		Eukaryota: Hacrobia / Haptophyta
Chrysochromulina2	Chrysochromulina sp. J	JWZX01003082		Eukaryota: Hacrobia / Haptophyta
Chrysochromulina1	Chrysochromulina sp. J	JWZX01002253		Eukaryota: Hacrobia / Haptophyta
Aureococcus	Aureococcus anophagefferens	ACJI01001184		Eukaryota: SAR / Stramenopiles
Orbicella	Orbicella faveolata	MPSW01000116		Eukaryota: Opisthokonta / Metazoa
Nematostella	Nematostella vectensis	XP_001630023		Eukaryota: Opisthokonta / Metazoa
Blastocystis	Blastocystis sp.	OAO16540		Eukaryota: SAR / Stramenopiles
Karenia2	Karenia brevis	DAA35231		Eukaryota: SAR / Alveolata
Karenia1	Karenia brevis	DAA35232		Eukaryota: SAR / Alveolata
Monosiga5	Monosiga brevicollis	XP_001749953		Eukaryota: Opisthokonta / Metazoa
Monosiga4	Monosiga brevicollis	XP_001749157		Eukaryota: Opisthokonta / Metazoa
Monosiga3	Monosiga brevicollis	XP_001743349		Eukaryota: Opisthokonta / Metazoa
Monosiga2	Monosiga brevicollis	XP_001749247		Eukaryota: Opisthokonta / Metazoa
Monosiga1	Monosiga brevicollis	XP_001748984		Eukaryota: Opisthokonta / Metazoa
Oscarella2	Oscarella lobularis	DAA35230		Eukaryota: Opisthokonta / Metazoa
Oscarella1	Oscarella lobularis	BK008542		Eukaryota: Opisthokonta / Metazoa
Penicillium	Penicillium griseofulvum	KXG53360		Eukaryota: Opisthokonta / Fungi
Psychromonas	Psychromonas ossibalaenae	WP_019614358		Bacteria: Gammaproteobacteria
Rickettsiales	Rickettsiales TMED289	OUX58241		Bacteria: Aphaproteobacteria
Rhodanobacter	Rhodanobacter glycinis	SFL01759		Bacteria: Gammaproteobacteria
Endozoicomonas	Endozoicomonas ascidiicola	WP_067586971		Bacteria: Gammaproteobacteria
Kriegella_WP_089893641.1	Kriegella aquimaris	WP_089893641.1		Bacteria: Bacteroïdetes
Pedobacter WP_083505471.1	Pedobacter ginsenosidimutans	WP_083505471.1		Bacteria: Bacteroïdetes
Sphingobacteriales_OJY82384.1	Sphingobacteriales bacterium 40-81	OJY82384.1		Bacteria: Bacteroïdetes
Aspergillus_XP_751452.2	Aspergillus fumigatus Af293	XP_751452.2		Eukaryota: Opisthokonta / Fungi
Metarhizium_XP_007806611.1	Metarhizium acridum CQMa 102	XP_007806611.1		Eukaryota: Opisthokonta / Fungi
Arthroderma_XP_002847861.1	Arthroderma otae CBS 113480	XP_002847861.1		Eukaryota: Opisthokonta / Fungi
Arthrobacter_OOP63695.1	Arthrobacter sp. SRS-W-1-2016	OOP63695.1		Bacteria: Terrabacteria
The following sequences below were not included in the final tree because they are too divergent
Janthinobacterium	Janthinobacterium sp. 551a	SDA58235		Bacteria: Betaproteobacteria
Bathycoccus_XP_007512415.1	Bathycoccus prasinos	XP_007512415.1		Eukaryota: Archaeplastida / Prasinophyta
Bathycoccus sp. FQSR01000356.1	Bathycoccus prasinos	FQSR01000356.1		Eukaryota: Archaeplastida / Prasinophyta
Trypanosoma_grayi JMRU01000526.1	Trypanosoma grayi	JMRU01000526.1		Eukaryota: Euglenozoa / Kinetoplastida
Emiliania_XP_005775390.1	Emiliania huxleyi	XP_005775390.1		Eukaryota: Hacrobia / Haptophyta
Reticulomyxa_ETO10819.1	Reticulomyxa filosa	ETO10819.1		Eukaryota: SAR / Rhizaria

## Sheet: CMAS genes
Supplemental Table S4: List of the CMP-sialic acid synthase (CMAS)-related sequences used in this study with abbreviation used in phylogenetic trees and accession number in GenBank, and species name and Taxonomy according to the NCBI taxonomy
Abbreviation	Species name	Access number	Rm	Taxonomy NCBI (Super-Kingdom: group)
CMAS_Hsa	Homo sapiens	AAH16609/Q0E671	CMAS	Eukaryota: Opisthokonta / Metazoa
CMAS1_Dre	Danio rerio	NP_001035342.2	CMAS	Eukaryota: Opisthokonta / Metazoa
CMAS2_Dre	Danio rerio	NP_001245338.1	CMAS	Eukaryota: Opisthokonta / Metazoa
Strongylocentrtus	Strongylocentrotus purpuratus	NP_001119780.1	CMAS	Eukaryota: Opisthokonta / Metazoa
Podocoryne	Podocoryne carnea	GCHV01014581.1	CMAS	Eukaryota: Opisthokonta / Metazoa
Acyrthophison	Acyrthosiphon pisum	NP_001156112.1	CMAS	Eukaryota: Opisthokonta / Metazoa
Drosophila	Drosophila bipectinata	XP_017089480.1	CMAS	Eukaryota: Opisthokonta / Metazoa
Bemisia	Bemisia tabaci	XP_018904120.1	CMAS	Eukaryota: Opisthokonta / Metazoa
Daphnia	Daphnia magna	JAN83715.1	CMAS	Eukaryota: Opisthokonta / Metazoa
Lethenteron	Lethenteron camtschaticum	APJL01003329	CMAS	Eukaryota: Opisthokonta / Metazoa
Petromar 22991	Petromyzon marinus	AEFG01022991/AEFG01022993	CMAS	Eukaryota: Opisthokonta / Metazoa
Bbelch 988	Branchiostoma belcheri	XP_019615988	CMAS	Eukaryota: Opisthokonta / Metazoa
CMAS Cionainte	Ciona intestinalis	NP_001093597	CMAS	Eukaryota: Opisthokonta / Metazoa
Oscarella1	Oscarella carmela	comp7984	CMAS	Eukaryota: Opisthokonta / Metazoa
Oscarella2	Oscarella carmela	comp40723	CMAS	Eukaryota: Opisthokonta / Metazoa
Bbelch 693	Branchiostoma belcheri	XP_019626693	CMAS	Eukaryota: Opisthokonta / Metazoa
Pelobacter NeuA	Pelobacter carbinolicus	WP_011341002.1	NeuA	Bacteria: Deltaproteobacteria
Nitrosamonas	Nitrosomonas sp.	SDY82160.1	NeuA	Bacteria: Betaproteobacteria
Chromerat	Chromera velia	ARZB01112074.1	NeuA	Eukaryota: SAR / Alveolata
Chrysochromulina	Chrysochromulina sp. J	WZX01000205.1	NeuA	Eukaryota: Hacrobia / Haptophyta
Emiliana	Emiliania huxleyi	AHAL01007974.1 + AHAL01005401.1	NeuA	Eukaryota: Hacrobia / Haptophyta
Paramecium	Paramecium biaurelia	JPFL01001250.1	NeuA	Eukaryota: SAR / Alveolata
Hydrocarboniphaga	Hydrocarboniphaga effusa	WP_083844567.1	NeuA	Bacteria: Gammaproteobacteria
Acytostelium	Acytostelium ellipticum	FLTD01002867.1	NeuA	Eukaryota: Amoebozoa
Galaxea1	Galaxea fascicularis	GFAZ01021753.1	NeuA	Eukaryota: Opisthokonta / Metazoa
Aureococcus	Aureococcus anophagefferens	ACJI01000583.1	NeuA	Eukaryota: Stramenopile group
Campylobacter	Campylobacter jejuni	NP_282477.1	PseF	Bacteria: Epsilonproteobacteria
Bradyrhizobium PseF	Bradyrhizobium lablabi	WP_057858225.1	PseF	Bacteria: Alphaproteobacteria
Hydra1	Hydra vulgaris	ABRM01020176.1	PseF	Eukaryota: Opisthokonta / Metazoa
Tepidicaulis PseF	Tepidicaulis marinus	WP_045444633.1	PseF	Bacteria: Alphaproteobacteria
Shewanella PseF	Shewanella denitrificans	WP_011495733.1	PseF	Bacteria: Gammaproteobacteria
Condylostoma	Condylostoma magnum	CVLX01001070.1	PseF	Eukaryota: SAR / Alveolata
Prorocentrum	Prorocentrum minimum	JXLM01000002.1	PseF	Eukaryota: SAR / Alveolata
Chromera	Chromera velia	ARZB01004620.1	PseF	Eukaryota: SAR / Alveolata
Micromonas	Micromonas commoda	XP_002506929.1	PseF	Eukaryota: Archaeplastida / Prasinophyta
Thioclava	Thioclava sp.	WP_078540131	PseF	Bacteria: Alphaproteobacteria
Thalassobius	Thalassobius	WP_058314783	PseF	Bacteria: Alphaproteobacteria
Thelohanellus	Thelohanellus kitauei	JWZT01001893.1	PseF	Eukaryota: Opisthokonta / Metazoa
Paracoccus	Paracoccus denitrificans	ABL71620.1	PseF	Bacteria: Alphaproteobacteria
Guillardia	Guillardia theta	XP_005840663.1	CMP-KDO-syntase	Eukaryota: Hacrobia / Cryptophyceae
E-coli	Escherichia coli	AAA83877.1	CMP-KDO-syntase	Bacteria: Gammaproteobacteria
Zea	Zea mays	CAB89846.1	CMP-KDO-syntase	Eukaryota: Archaeplastida / Viridiplantae
Bathycoccus_KDO1	Bathycoccus prasinos	XP_007511142.1	CMP-KDO-syntase	Eukaryota: Archaeplastida / Prasinophyta
Bathycoccus_KDO2	Bathycoccus prasinos	XP_007508518	CMP-KDO-syntase	Eukaryota: Archaeplastida / Prasinophyta
Dictyostelium	Dictyostelium polycephalum	FLTC01000833	CMP-KDO-syntase	Eukaryota: Amoebozoa
Bartonella	Bartonella henselae	YP_033089.1 3-	CMP-KDO synthase	Bacteria: Alphaproteobacteria
Amphimedon	Amphimedon queenslandica	ACUQ01025494.1	CMP-KDO synthase	Eukaryota: Opisthokonta / Metazoa
Hydra2	Hydra vulgaris	ABRM01004088.1	CMP-KDO synthase	Eukaryota: Opisthokonta / Metazoa
Clavaria	Clavaria fumosa	CVRD01107425.1	CMP-KDO synthase	Eukaryota: Opisthokonta / Fungi
Puccinia	Puccinia arachidis	LBLN01031890.1	CMP-KDO synthase	Eukaryota: Opisthokonta / Fungi
Beauveria	Beauveria bassiana	ANFO01000218.1	CMP-KDO synthase	Eukaryota: Opisthokonta / Fungi
Pleurotus	Pleurotus salmostramineus	BDGN01023126.1	CMP-KDO synthase	Eukaryota: Opisthokonta / Fungi
Drosophila_KDOl	Drosophila eugracilis	XM_017212856.1	CMP-KDO synthase	Eukaryota: Opisthokonta / Metazoa
Physcomitrella_KDO	Physcomitrella patens	XM_001784898.1	CMP-KDO synthase	Eukaryota: Archaeplastida / Streptophyta
Hyalella_KDOl	Hyalella azteca	XM_018150667	CMP-KDO synthase	Eukaryota: Opisthokonta / Metazoa
Bombus_KDOl	Bombus impatiens	XM_003492952.2	CMP-KDO synthase	Eukaryota: Opisthokonta / Metazoa
Leucothrix_KDO	Leucothrix mucor	WP_022950774	CMP-KDO synthase	Bacteria: Gammaproteobacteria
Caenorh_KDO	Caenorhabditis remanei	XM_003087186	CMP-KDO synthase	Eukaryota: Opisthokonta / Metazoa
Hydra3	Hydra vulgaris	ABRM01023149	CMP-KDO synthase	Eukaryota: Opisthokonta / Metazoa
Neisseria_KDO	Neisseria meningitidis	CBA03570	CMP-KDO synthase	Bacteria: Betaproteobacteria
HSA_GTPmanP	Homo sapiens	Q9Y5P6.2	GDP-Man synthase	Eukaryota: Opisthokonta / Metazoa
Nematostella	Nematostella vectensis	XP_001637465	GDP-Man synthase	Eukaryota: Opisthokonta / Metazoa
Hydra_GTPmanP	Hydra vulgaris	XP_012558341	GDP-Man synthase	Eukaryota: Opisthokonta / Metazoa
Drosophila	Drosophila arizonae	XP_017873577	GDP-Man synthase	Eukaryota: Opisthokonta / Metazoa
Arabidopsis	Arabidospis thaliana	CAB79775	GDP-Man synthase	Eukaryota: Archaeplastida / Viridiplantae
Physcomitrella	Physcomitrella patens	XP_001782193	GDP-Man synthase	Eukaryota: Archaeplastida / Streptophyta
Thelohanellus	Thelohanellus kitauei	JWZT01001893	GDP-Man synthase	Eukaryota: Opisthokonta / Metazoa
Amphimedon	Amphimedon queenslandica	XP_011407597	GDP-Man synthase	Eukaryota: Opisthokonta / Metazoa
Leucothrix	Leucothrix mucor	WP_022954484	GDP-Man synthase	Bacteria: Gammaproteobacteria / Thiotrichales

## Sheet: UDP-GlcNAc 2-epimerase genes
Supplemental Table S5: List of the Uridine diphospho-N-acetylglucosamine (UDP-GlcNAc) 2-epimerase / N-acetyl-mannosamine (ManNAc) kinase (GNE)-related sequences used in this study with abbreviation used in phylogenetic trees and accession number in GenBank, and species name and Taxonomy according to the NCBI taxonomy
Abbreviation	Species name	Access number	Rm	Taxonomy NCBI (Super-Kingdom: group)
Hsa_GNE	Homo sapiens	AKI72325	GNE	Eukaryota: Opisthokonta / Metazoa
Drer_NP_957177	Danio rerio	NP_957177		Eukaryota: Opisthokonta / Metazoa
Bflo_XP_002588099	Branchiostoma floridae	XP_002588099		Eukaryota: Opisthokonta / Metazoa
Spizellomyces_punct	Spizellomyces punctatus	KNC96568		Eukaryota: Opisthokonta / Fungi
Paulinella_chromato	Paulinella chromatophora	ACB43177		Eukaryota: SAR / Rhizaria
Paramecium_biaurelia	Paramecium biaurelia	JPFL01000669		Eukaryota: SAR / Alveolata
Condylostoma_magnum	Condylostoma magnum	CVLX01013231		Eukaryota: SAR / Alveolata
Prorocentrum2 minimum	Prorocentrum minimum	JXLM01012202		Eukaryota: SAR / Alveolata
Prorocentrum1 minimum	Prorocentrum minimum	JXLM01000037		Eukaryota: SAR / Alveolata
Capsaspora_owczar	Capsaspora owczar	KJE94661		Eukaryota: Opisthokonta / Metazoa
Micromonas_commoda	Micromonas commoda	XP002506929		Eukaryota: Archaeplastida / Prasinophyta
Chromera3 velia	Chromera velia	ARZB01056196		Eukaryota: SAR / Alveolata
Chromera1 velia	Chromera velia	ARZB01071396		Eukaryota: SAR / Alveolata
Chromera2 velia	Chromera velia	ARZB01004620		Eukaryota: SAR / Alveolata
Sterkiella_histriomuscorum	Sterkiella histriomuscorum	LAST02025428		Eukaryota: SAR / Alveolata
Ostreococcus_lucimar	Ostreococcus lucimar	XP_001422307		Eukaryota: Archaeplastida / Prasinophyceae
Gymnopus_Luxurians	Gymnopus Luxurians	KIK55994		Eukaryota: Opisthokonta / Fungi
Termitomyces_sp	Termitomyces sp.	KNZ76402		Eukaryota: Opisthokonta / Fungi
Naegleria_gruberi	Naegleria gruberi	EFC41069		Eukaryota: Excavata
Rhodobacter_capsulatus	Rhodobacter capsulatus	WP_023918691		Bacteria: Alphaproteobacteria
Rhodopseudomonas_palustris	Rhodopseudomonas palustris	WP_011440433		Bacteria: Alphaproteobacteria
Vibrio_cholerae	Vibrio cholerae	WP_046127216		Bacteria: Gammaproteobacteria
Arcobacter_marinus	Arcobacter marinus	WP_079580078		Bacteria: Epsilonproteobacteria
Polaromonas	Polaromonas sp.	WP_007873900		Bacteria: Betaproteobactria
Campylobacter	Campylobacter concisus	WP_085657992		Bacteria: Epsilonproteobacteria
Nonlabens	Nonlaben marinus	WP_041497253		Bacteria: Gammaproteobacteria
Bacteroides_fragilis	Bacteroides fragilis	WP_032530837		Bacteria: Bacteroidetes
Sinorhizobium_meliloti	Sinorhizobiummeliloti	WP_017271146		Bacteria: Alphaproteobacteria
Photobacterium_sp	Photobacterium sp.	WP_064605358		Bacteria: Gammaproteobacteria
Ensifer_sp	Ensifer sp.	SDO01308		Bacteria: Alphaproteobacteria
Dictyoglomus_turgidum	Dictyoglomus turgidum	YP_002352477		Bacteria: Dictyoglomales
Cupriavidus_sp	Cupriavidus sp.	WP_071014909		Bacteria: Betaproteobacteria
Basidiomycota	Ganonoderma lucidum	BACH01000612		Eukaryota: Opisthokonta / Fungi
Ascomycota	Talaromyces wortmannii	MJVA01000852		Eukaryota: Opisthokonta / Fungi

## Sheet: Sialin (SLC17A) genes
Supplemental Table S6: List of the Sialin (SLC17A and NanT)-related sequences used in this study with abbreviation used in phylogenetic trees and accession number in GenBank, and species name and Taxonomy according to the NCBI taxonomy
Abbreviation	Species name	Access number	Rm	Taxonomy NCBI (Super-Kingdom: group)
NP_036566.1	Homo sapiens	NP_036566		Eukaryota: Opisthokonta / Metazoa
SLC17A1_HSA	Homo sapiens	NP_005065		Eukaryota: Opisthokonta / Metazoa
SLC17A3_HSA	Homo sapiens	AAH17952		Eukaryota: Opisthokonta / Metazoa
SLC17A6_HSA	Homo sapiens	AAH69629		Eukaryota: Opisthokonta / Metazoa
SLC17A7_HSA	Homo sapiens	NP_064705		Eukaryota: Opisthokonta / Metazoa
SLC17A8_HSA	Homo sapiens	AAI43397		Eukaryota: Opisthokonta / Metazoa
SLC17A9_HSA	Homo sapiens	NP_071365		Eukaryota: Opisthokonta / Metazoa
Basidiobolus	Basidiobolus meristosporus	ORX71022	MFS general substrate transporter	Eukaryota: Opisthokonta / Fungi
Aureococcus	Aureococcus anophagefferens	XP_009034535		Eukaryota: SAR / Stramenopiles
Ciona1	Ciona intestinalis	XP_018669669		Eukaryota: Opisthokonta / Metazoa
Ciona2	Ciona intestinalis	XP_002122757		Eukaryota: Opisthokonta / Metazoa
Chrysochro1	Chrysochromulina sp.	JWZX01001700	MFS1 + 2 TM	Eukaryota: Hacrobia / Haptophyta
Emiliania huxley	Emiliania huxley	AHAL01000302	MFS1+ 1 TM	Eukaryota: Hacrobia / Haptophyta
Guillardia tetha	Guillardia tetha	AEIE01001896	MFS1 + 3 TM	Eukaryota: Hacrobia / Cryptophyceae
Cryptosporidium ubiquitum	Cryptosporidium ubiquitum	LRBR01000265		Eukaryota: SAR / Alveolata
Sphingomonadales	Sphingomonadales bacterium EhC05	WP_066744191	MFS transporter	Alphaproteobacteria:Sphingomonadales
Chromera vela	Chromera vela	ARZB01002148	MFS1 truncated end	Eukaryota: SAR / Alveolata
Cellvibrionaceae	Cellvibrionaceae bacterium 017	WP_086931727	MFS transporter	Bacteria: Gammaproteobacteria
Congregibacter	Congregibacter litoralis	WP_008293696		Bacteria: Gammaproteobacteria
Enterobacter	Enterobacter cancerogenus	WP_034828518	MFS galactonate transporter	Bacteria: Gammaproteobacteria
Micromonas pusilla	Micromonas pusilla	ACCP01000320	MFS1 + 1 TM	Eukaryota: Archaeplastida / Viridiplantae
Bathycoccus1	Bathycoccus prasinos	FQSR01000298	2 TM + MFS1 + 1 TM	Eukaryota: Archaeplastida / Prasinophyta
Bathycoccus2	Bathycoccus prasinos	FQSR01000361	MFS1 + 1 TM	Eukaryota: Archaeplastida / Prasinophyta
Dictyostelium deminutivum	Dictyostelium deminutivum	FLTF01000036	MFS1	Eukaryota: Amoebozoa
Sphingorhabdus	Sphingorhabdus marina	WP_074203861	MFS transporter	Bacteria: Alphaproteobacteria
Amphiamblys sp	Amphiamblys sp.	MKPU01000040	MFS1+TM	Eukaryota: Opisthokonta / Fungi
Strongylo6	Strongylocentrotus purpuratus	XP_780445		Eukaryota: Opisthokonta / Metazoa
Strongylo5	Strongylocentrotus purpuratus	XP_783585		Eukaryota: Opisthokonta / Metazoa
Strongylo3	Strongylocentrotus purpuratus	XP_795625		Eukaryota: Opisthokonta / Metazoa
Strongylo1	Strongylocentrotus purpuratus	XP_789996		Eukaryota: Opisthokonta / Metazoa
Strongylo2	Strongylocentrotus purpuratus	XP_785484		Eukaryota: Opisthokonta / Metazoa
Amphimedon1	Amphimedon queenslandica	XP_011404686		Eukaryota: Opisthokonta / Metazoa
Amphimedon2	Amphimedon queenslandica	XP_011404487		Eukaryota: Opisthokonta / Metazoa
Amphimedon3	Amphimedon queenslandica	XP_003387261		Eukaryota: Opisthokonta / Metazoa
Oscar m.103051	Oscarella carmela	m.103051		Eukaryota: Opisthokonta / Metazoa
Thelohanellus kitauei	Thelohanellus kitauei	JWZT01000915		Eukaryota: Opisthokonta / Metazoa
Hydra2 vulgaris	Hydra vulgaris	ACZU01055588		Eukaryota: Opisthokonta / Metazoa
Hydra1	Hydra vulgaris	XP_012556561		Eukaryota: Opisthokonta / Metazoa
Acropora	Acropora digitifera	XP_015762709		Eukaryota: Opisthokonta / Metazoa
Nematostella	Nematostella vectensis	XP_001637577		Eukaryota: Opisthokonta / Metazoa
Exaiptasia1	Exaiptasia pallida	KXJ15574		Eukaryota: Opisthokonta / Metazoa
Exaiptasia2	Exaiptasia pallida	LJWW01000218		Eukaryota: Opisthokonta / Metazoa
Crassostrea	Crassostrea gigas	XP_011446826		Eukaryota: Opisthokonta / Metazoa
Biomphalaria	Biomphalaria glabrata	XP_013086318		Eukaryota: Opisthokonta / Metazoa
Aplysia4	Aplysia californica	XP_005101179		Eukaryota: Opisthokonta / Metazoa
Aplysia3	Aplysia californica	XP_012943082		Eukaryota: Opisthokonta / Metazoa
Aplysia1	Aplysia californica	XP_012943348		Eukaryota: Opisthokonta / Metazoa
Aplysia2	Aplysia californica	XP_012942626		Eukaryota: Opisthokonta / Metazoa
Lottia	Lottia gigantea	XP_009066082		Eukaryota: Opisthokonta / Metazoa
Trichuris	Trichuris suis	KFD58629		Eukaryota: Opisthokonta / Metazoa
Capitella teleta	Capitella teleta	AMQN01003594		Eukaryota: Opisthokonta / Metazoa
Tribolium	Tribolium castaneum	XP_015837357		Eukaryota: Opisthokonta / Metazoa
Aedes	Aedes albopictus	XP_019539846		Eukaryota: Opisthokonta / Metazoa
Drosophila1	Drosophila elegans	XP_017125620		Eukaryota: Opisthokonta / Metazoa
Drosophila2	Drosophila elegans	XP_017133157		Eukaryota: Opisthokonta / Metazoa
Drosophila3	Drosophila elegans	XP_017132353		Eukaryota: Opisthokonta / Metazoa
Drosophila4	Drosophila elegans	XP_017116975		Eukaryota: Opisthokonta / Metazoa
Daphnia	Daphnia magna	KZS04440	MFS1	Eukaryota: Opisthokonta / Metazoa
Caenorhabditis	Caenorhabditis elegans	NP_499065	Unchar slc-17.2	Eukaryota: Opisthokonta / Metazoa
Mycobacterium ANZ82570.1 NanT	Mycobacterium tuberculosis	ANZ82570.1		Bacteria: Mycobacteria
Klebsiella OUE88183.1 nanT	Klebsiella aerogenes	OUE88183.1		Bacteria: Gammaproteobacteria
Escherichia NP_417691.4 sialic acid transporter	Escherichia coli K-12	NP_417691.4		Bacteria: Gammaproteobacteria
Fonsecaea XP_013281077.1	Fonsecaea pedrosoi CBS 271.37	XP_013281077.1		Eukaryota: Opisthokonta / Fungi
Amphimedon_sv2 synaptic vesicle glycoprotein 2B-like	Amphimedon queenslandica	XP_019851519.1		Eukaryota: Opisthokonta / Metazoa
Orbicella XP_020601787.1 solute carrier family 22 member 15-like	Orbicella faveolata	XP_020601787.1		Eukaryota: Opisthokonta / Metazoa
Drosophila XP_017121721.1 Major Facilitator Superfamily (MFS)	Drosophila elegans	XP_017121721.1		Eukaryota: Opisthokonta / Metazoa
Homo_sv2 EAW97840.1 SV2 related protein homolog	Homo sapiens	EAW97840.1		Eukaryota: Opisthokonta / Metazoa
Strongylocentrotus_sv2 XP_011673012.1 synaptic vesicle 2-related protein isoform X1	Strongylocentrotus purpuratus	XP_011673012.1		Eukaryota: Opisthokonta / Metazoa
Daphnia_sv2 KZS14128.1 Synaptic vesicle 2-related protein	Daphnia magna	KZS14128.1		Eukaryota: Opisthokonta / Metazoa
Acyrthosiphon XP_008189196.1	Acyrthosiphon pisum	XP_008189196.1		Eukaryota: Opisthokonta / Metazoa
Hebeloma KIM37555.1	Hebeloma cylindrosporum h7	KIM37555.1		Eukaryota: Opisthokonta / Fungi
Calocera KZT62269.1 MFS general substrate transporter	Calocera cornea HHB12733	KZT62269.1		Eukaryota: Opisthokonta / Fungi
Gymnopus KIK65072.1 putative sialic acid transport	Gymnopus luxurians FD-317 M1	KIK65072.1		Eukaryota: Opisthokonta / Fungi

## Sheet: NANS
Supplemental Table S7: List of the N-acetylneuraminic acid (Neu5Ac) synthase-related sequences (NANS) used in this study with abbreviation used in phylogenetic trees and accession number in GenBank, and species name and Taxonomy according to the NCBI taxonomy
Abbreviation	Species name	Access number	Rm	Taxonomy NCBI (Super-Kingdom: group)
AAD45660.1_NeuB_Aeromonas	Aeromonas caviae	AAD45660.1		Bacteria: Gammaproteobacteria
AAC43302.1_neuB_Escherichia	Escherichia coli RS218	AAC43302.1		Bacteria: Gammaproteobacteria
ABD95628.1_NeuB_Streptococcus	Streptococcus agalactiae	ABD95628.1		Bacteria: Firmicutes
KMQ51676.1_Chitinispirillum	Chitinispirillum alkaliphilum Fibrobacteres	KMQ51676.1		Bacteria: Chitinispirillia
ABS75841.1_SpsE_Bacillus	Bacillus velezensis FZB42	ABS75841.1		Bacteria: Firmicutes
WP_027268045.1_Legionella	Legionella pneumophila	WP_027268045.1		Bacteria: Gammaproteobacteria
WP_022662582.1_Desulfovibrio	Desulfovibrio longus	WP_022662582.1		Bacteria: Deltaproteobacteria
OGP61643.1_Deltaproteobacteria	Deltaproteobacteria bacterium RBG_13_47_9	OGP61643.1		Bacteria: Deltaproteobacteria
OGP71522.1_Deltaproteobacteria	Deltaproteobacteria bacterium RBG_13_58_19	OGP71522.1		Bacteria: Deltaproteobacteria
OUV47462.1_Flavobacteriaceae	Flavobacteriaceae bacterium	OUV47462.1		Bacteria: Bacteroides
OUX54928.1_Flammeovirgaceae	Flammeovirgaceae bacterium	OUX54928.1		Bacteria: Bacteroides
OIO66895.1_Candidatus	Candidatus Marinimicrobia bacterium CG1_02_48_14	OIO66895.1		Bacteria
Neisseria_meningitidis_NeuB_NnaB_1XUU	Neisseria meningitidis	1XUU		Bacteria: Betaproteobacteria
Methanococcoides_burtonii_NeuB	Methanococcoides burtonii	WP_011499634.1		Archaea: Methanosarcinales
Treponema_pallidum_SpsE_NP_219001.1	Treponema pallidum	NP_219001.1		Bacteria: Spirochaetes
Bacillus_subtilis_P39625.1_SpsE	Bacillus subtilis	P39625.1		Bacteria: Firmicutes
Thermobifida_fusca_NeuB_YXQ47U14	Thermobifida fusca	YXQ47U14		Bacteria: Actinobacteria
EIJ34212.1_Thiothrix nivea	Thiothrix nivea DSM 5205	EIJ34212.1		Bacteria: Gammaproteobacteria
ADL05453.1_Clostridium	Clostridium saccharolyticum WM1	ADL05453.1		Bacteria: Firmicutes
AEG18372.1_Methanobacterium	Methanobacterium paludis	AEG18372.1		Archaea: Methanobacteria
EFM37961.1_Campylobacter	Campylobacter coli JV20	EFM37961.1		Bacteria: Epsilonproteobacteria
Q9NR45.2_NANS_HSA	Homo sapiens	Q9NR45.2		Eukaryota: Opisthokonta / Metazoa
XP_783181.3_NANS_Strongylo purpuratus	Strongylocentrotus purpuratus	XP_783181.3		Eukaryota: Opisthokonta / Metazoa
EEN59689.1_NANS_Branchiostoma	Branchiostoma floridae	EEN59689.1		Eukaryota: Opisthokonta / Metazoa
Q9VG74.2_NANS_Drosophila	Drosophila melanogaster	Q9VG74.2		Eukaryota: Opisthokonta / Metazoa
XP_008190466.1_NANS_Tribolium	Tribolium castaneum	XP_008190466.1		Eukaryota: Opisthokonta / Metazoa
XP_001618767.1_NANS_Nematostella	Nematostella vectensis	XP_001618767.1		Eukaryota: Opisthokonta / Metazoa
EFX62694.1_NANS_Daphnia	Daphnia pulex	EFX62694.1		Eukaryota: Opisthokonta / Metazoa
WP_018506507.1_pseudaminicAS	Thiobacillus thioparus	WP_018506507.1		Bacteria: Betaproteobacteria
KIX22924.1_NeuB_PseudAS	Flavobacterium sp. 316	KIX22924.1		Bacteria: Bacteroidetes
WP_009207339.1_pseudaminicAS	Sulfuricella denitrificans	WP_009207339.1		Bacteria: Nitrosomonadales
CBA31353.1_Curvibacter	Curvibacter	CBA31353.1		Bacteria: Betaproteobacteria
Hydra_vulgaris_ABRM01085349.1	Hydra vulgaris	ABRM01085349.1		Eukaryota: Opisthokonta / Metazoa
WP_087462101.1_pseudaminicAS	Oleiphilus messinensis	WP_087462101.1		Bacteria: Gammaproteobacteria
WP_067217189.1_pseudaminicAS	Marinomonas gallaica	WP_067217189.1		Bacteria: Gammaproteobacteria
Bankia_setacea_MRUH01000164.1	Bankia setacea	MRUH01000164.1		Eukaryota: Opisthokonta / Metazoa
Elaphomyces_granulatus_NPHW01007775.1	Elaphomyces granulatus	NPHW01007775.1		Eukaryota: Opisthokonta / Fungi
Tuber-aestivum_CZPR01000680.1	Tuber aestivum	CZPR01000680.1		Eukaryota: Opisthokonta / Fungi
Melampsora_pinitorqua_AUYS0100826.1	Melampsora pinitorqua	AUYS0100826.1		Eukaryota: Opisthokonta / Fungi
Cronartium_ribicola_AWVX0102625.1	Cronartium ribicola	AWVX0102625.1		Eukaryota: Opisthokonta / Fungi
Lentinus_polychrous_JSYW01008743.1	Lentinus polychrous	JSYW01008743.1		Eukaryota: Opisthokonta / Fungi
Acytostellium_ellipticum_FLTD01002867.1	Acytostellium ellipticum	FLTD01002867.1		Eukaryota: Amoebozoa
Dictyostelium_deminutivum_FLTF01003146.1	Dictyostelium_deminutivum	FLTF01003146.1		Eukaryota: Amoebozoa
WP_094706949.1_pseudaminicAS_Hahella	Hahella sp. CCB-MM4	WP_094706949.1		Bacteria: Gammaproteobacteria
WP_092376349.1_pseudaminicAS_Desulfomicrobium	Desulfomicrobium apsheronum	WP_092376349.1		Bacteria: Deltaproteobacteria
Acanthamoeba_palestinensis_CDFD01053174.1	Acanthamoeba palestinensis	CDFD01053174.1		Eukaryota / Amoebozoa
Paramecium_biaurelia_JPFL01000669.1	Acanthamoeba palestinensis	JPFL01000669.1		Eukaryota: SAR / Alveolata
WP_029638846.1_NeuB_alphaproteobacterium	alphaproteobacterium Mf 1.05b.01	WP_029638846.1		Bacteria: Alphaproteobacteria
WP_045444639.1_Neub_Tepidicaulis	Tepidicaulis marinus	WP_045444639.1		Bacteria: Alphaproteobacteria
Prorocentrum_minimum1_JXLM01000037.1	Prorocentrum minimum	JXLM01000037.1		Eukaryota: SAR / Alveolata
Condylostoma_magnum_CVLX01013231.1	Condylostoma magnum	CVLX01013231.1		Eukaryota: SAR / Alveolata
Prorocentrum_minimum2_JXLM01007734.1	Prorocentrum minimum	JXLM01007734.1		Eukaryota: SAR / Alveolata
WP_035074769.1_Desulfovibrio zosterae	Desulfovibrio zosterae	WP_035074769.1		Bacteria: Deltaproteobacteria
SBT09427.1_Candidatus_Propionivibrio	Candidatus_Propionivibrio aalborgensis	SBT09427.1		Bacteria: Betaproteobacteria
WP_008313751.1_NeuB_Leptolyngbya sp. PCC 6406	Leptolyngbya sp. PCC 6406	WP_008313751.1		Bacteria: Cyanobacteria
WP_096701985.1_Magnetospirillum sp. 15-1	Magnetospirillum sp. 15-1	WP_096701985.1		Bacteria: Rhodospirillales
Chromera_velia_ARZB01016018.1	Chromera velia	ARZB01016018.1		Eukaryota: SAR / Alveolata
Condylostoma_magnum2_CVLX01030206.1	Condylostoma magnum	CVLX01030206.1		Eukaryota: SAR / Alveolata
Condylostoma_magnum2_CVLX01030206.1	Reticulomyxa filosa	ASPP01005516.1		Eukaryota: SAR / Rhizaria
Cladosiphon_okamuranus_BDDF01000009.1	Cladosiphon okamuranus	BDDF01000009.1		Eukaryota: SAR / Stramenopiles
Phytophthora_lateralis_AMZP02003661.1	Phytophthora lateralis	AMZP02003661.1		Eukaryota: SAR / Stramenopiles
Cladosiphon_okamuranus2_BDDF01000073.1	Cladosiphon okamuranus	BDDF01000073.1		Eukaryota: SAR / Stramenopiles
Aureococcus_anophagefferens_ACJI01001814.1	Aureococcus anophagefferens	ACJI01001814.1		Eukaryota: SAR / Stramenopiles
Emiliania_huxley_AHAL01004984.1	Emiliania huxley	AHAL01004984.1		Eukaryota: Hacrobia / Haptophyta

## Sheet: NANP
Supplemental Table S8: List of the N-acetylneuraminate-9-phosphate phosphatase-related sequences (NANP) used in this study with abbreviation used in phylogenetic trees and accession number in GenBank, and species name and Taxonomy according to the NCBI taxonomy
Abbreviation	Species name	Access number	Rm	Taxonomy NCBI (Super-Kingdom: group)
NP_689880.1_NANP_Homo	Homo sapiens	NP_689880.1		Eukaryota: Opisthokonta / Metazoa
XP_019642312.1_NANPlq_Branchiostoma	Branchiostoma belcheri	XP_019642312.1		Eukaryota: Opisthokonta / Metazoa
XP_787883.3_NANP_Strongylocentrotus	Strongylocentrotus purpuratus	XP_787883.3		Eukaryota: Opisthokonta / Metazoa
KXJ84308.1_NANP_Aedes	Aedes albopictus	KXJ84308.1		Eukaryota: Opisthokonta / Metazoa
XP_008195993.1_NANP_Tribolium	Tribolium castaneum	XP_008195993.1_		Eukaryota: Opisthokonta / Metazoa
XP_017870155.1_NANP_Drosophila	Drosophila arizonae	XP_017870155.1		Eukaryota: Opisthokonta / Metazoa
XP_015928753.1_NANP_Parasteatoda	Parasteatoda tepidariorum	XP_015928753.1		Eukaryota: Opisthokonta / Metazoa
CDG68557.1_NANP_Hydra	Hydra vulgaris	CDG68557.1		Eukaryota: Opisthokonta / Metazoa
XP_001640674.1_Nematostella	Nematostella vectensis	XP_001640674.1		Eukaryota: Opisthokonta / Metazoa
XP_020912840.1_NANPlq_Exaiptasia	Exaiptasia pallida	XP_020912840.1		Eukaryota: Opisthokonta / Metazoa
KLO97606.1_Fusarium	Fusarium fujikuroi	KLO97606.1		Eukaryota: Opisthokonta / Fungi
OPB44498.1_Trichoderma	Trichoderma guizhouense	OPB44498.1		Eukaryota: Opisthokonta / Fungi
XP_007512834.1_NANP_Bathycoccus	Bathycoccus prasinos	XP_007512834.1		Eukaryota: Archaeplastida / Prasinophyta
XP_001415685.1_Ostreococcus	Ostreococcus lucimarinus	XP_001415685.1		Eukaryota: Archaeplastida / Prasinophyta
XP_005772526.1_Emiliania	Emiliania huxleyi	XP_005772526.1		Eukaryota: Hacrobia / Haptophyta
ETR71346.1_NANP_CndtMagnetoglobus	Candidatus Magnetoglobus multicellularis tr. Araruama	ETR71346.1		Bacteria: Deltaproteobacteria
WP_009842834.1_haloacid_dehalogenase_Vibrio	Vibrio sp. AND4	WP_009842834.1		Bacteria: Gammaproteobacteria
WP_007107590.1_HADfamhydrolase_Natrinema	Natrinema altunense	WP_007107590.1		Archeae: Euryarchaeota
KPV63575.1_HAD-hydrolase_CndtBathyarchaeota	Candidatus Bathyarchaeota archaeon BA1	KPV63575.1		Archeae: Euryarchaeota
SNQ44313.1_NANP_Cellulophaga	Cellulophaga lytica	SNQ44313.1		Bacteria: Bacteroides
APD07702.1_NANP_Flavobacteriaceae	Flavobacteriaceae bacterium UJ101	APD07702.1		Bacteria: Bacteroides
AMQ60564.1_dUMPphosphatase_Klebsiella	Klebsiella aerogenes	AMQ60564.1		Bacteria: Gammaproteobacteria
KLD50379.1_dUMP_phosphatase_Escherichia	Escherichia coli	KLD50379.1		Bacteria: Gammaproteobacteria
EHX56208.1_FMN_phosphatase_Escherichia	Escherichia coli DEC13B	EHX56208.1		Bacteria: Gammaproteobacteria
WP_021711615.1_FMN_phosphatase_Vibrio	Vibrio azureus	WP_021711615.1		Bacteria: Gammaproteobacteria
